# Supplementary material for: Perturbation of Copper Homeostasis Sensitizes Cancer Cells to Elevated Temperature
Source: Int J Mol Sci. 2023 Dec 28;25(1):423. doi: 10.3390/ijms25010423 (PMC10779418; doi:10.3390/ijms25010423)
Supplement: Supplementary file 1 [file ijms-25-00423-s001.zip]

Archive with 7 entries (7 files):
- FigureS1.pdf
- FigureS2.pdf
- FigureS3.pdf
- FigureS4.pdf
- FigureS5.pdf
- FigureS6.pdf
- ijms-2762882-supplementary.pdf
